# Supplementary material for: Beta Blockers Improve Prognosis When Used Early in Patients with Cardiogenic Shock: An Analysis of the FRENSHOCK Multicenter Prospective Registry
Source: Pharmaceuticals (Basel). 2023 Dec 18;16(12):1740. doi: 10.3390/ph16121740 (PMC10747751; doi:10.3390/ph16121740)
Supplement: Supplementary file 1 [file pharmaceuticals-16-01740-s001.zip]

Archive with 1 entries (1 files):
- pharmaceuticals-2728937-supplementary.pdf
